# Supplementary material for: Comparative Long-Term Outcomes of Pulsed and Lesion Radiofrequency of the Greater Occipital Nerve in Chronic Migraine: A 12-Month Cohort Study
Source: Medicina (Kaunas). 2025 Oct 22;61(11):1893. doi: 10.3390/medicina61111893 (PMC12654755; doi:10.3390/medicina61111893)
Supplement: Supplementary file 1 [file medicina-61-01893-s001.zip]

Archive with 1 entries (1 files):
- medicina-3891902-supplementary.pdf
